# Supplementary material for: Neurocognitive and Psychosocial Interactions in Atrial Fibrillation: Toward a Holistic Model of Care
Source: Healthcare (Basel). 2025 Jul 30;13(15):1863. doi: 10.3390/healthcare13151863 (PMC12346523; doi:10.3390/healthcare13151863)
Supplement: Supplementary file 1 [file healthcare-13-01863-s001.zip]

Archive with 1 entries (1 files):
- healthcare-3701271-supplementary.pdf
